# Supplementary material for: What Really Matters to Survivors of Acute Type A Aortic Dissection—A Survey of Patient-Reported Outcomes in the Dutch National Aortic Dissection Advocacy Group
Source: J Clin Med. 2023 Oct 18;12(20):6584. doi: 10.3390/jcm12206584 (PMC10607692; doi:10.3390/jcm12206584)
Supplement: Supplementary file 1 [file jcm-12-06584-s001.zip]

Archive with 1 entries (1 files):
- jcm-2644800-supplementary.pdf
